# Supplementary material for: CRISPR-Cas12a bends DNA to destabilize base pairs during target interrogation
Source: Nucleic Acids Res. 2024 Dec 19;53(2):gkae1192. doi: 10.1093/nar/gkae1192 (PMC11754666; doi:10.1093/nar/gkae1192)
Supplement: gkae1192_Supplemental_Files [file gkae1192_supplemental_files.zip]

Archive with 2 entries (2 files):
- Soczek_etal_cas12aplasmid sequence.dna
- Supplementary_Data_Soczek_etal_revision_seq.pdf
